# Supplementary material for: miR-210-3p enriched extracellular vesicles from hypoxic neuroblastoma cells stimulate migration and invasion of target cells
Source: Cell Biosci. 2023 May 18;13:89. doi: 10.1186/s13578-023-01045-z (PMC10193740; doi:10.1186/s13578-023-01045-z)
Supplement: Supplementary file 2 — Additional file 2: Table S1. Primer sequences used for quantitative PCR (qPCR). [file 13578_2023_1045_MOESM2_ESM.xlsx]

## Sheet: Foglio 1
Tabella 1
Supplementary Table 1. Primer sequences used for quantitative PCR (qPCR)
Primer	Gene name	Forward 5’-3’	Reverse 5’-3’
VEGF	Vascular Endothelial Growth Factor A	AAACAGTTTGCCCCCAGGAA	ACAATCCATTCCCTGTGCGT
GUS	Glucuronidase	GAAAATATGTGGTTGGAGAGC	CGAGTGAAGATCCCCTTTTTA
CDH1	Cadherin 1	CTCCCTTCACAGCAGAACTAA	CCACCTCTAAGGCCATCTTTG
TWIST	Twist Family BHLH Transcription Factor 1	AGTCCGCAGTCTTACGAGGA	GCCAGCTTGAGGGTCTGAAT
SNAIL	Snail Family Transcriptional Repressor 1	ACCACTATGCCGCGCTCTT	GGTCGTAGGGCTGCTGGAA
VIM	Vimentin	TGTCCAAATCGATGTGGATGTTTC	TTGTACCATTCTTCTGCCTCCTG
CA9	Carbonic anhydrase IX	GGGTGTCATCTGGACTGTGTT	CTTCTGTGCGCCTTCTCATC
