# Supplementary material for: miR-210-3p enriched extracellular vesicles from hypoxic neuroblastoma cells stimulate migration and invasion of target cells
Source: Cell Biosci. 2023 May 18;13:89. doi: 10.1186/s13578-023-01045-z (PMC10193740; doi:10.1186/s13578-023-01045-z)
Supplement: Supplementary file 3 — Additional file 3: Table S2. NORMALIZED_DATA [file 13578_2023_1045_MOESM3_ESM.xlsx]

## Sheet: Foglio 1
NORMALIZED_DATA
Sample	Group	Group2	Group3	Group4	Replicate	hsa-mir-199a-5p	hsa-mir-194-5p	hsa-mir-328-3p	hsa-mir-222-3p	hsa-mir-208a-3p	hsa-mir-23a-3p	hsa-mir-654-3p	hsa-mir-191-5p	hsa-mir-10a-5p	hsa-mir-424-5p	hsa-mir-361-3p	hsa-mir-542-3p	hsa-mir-15a-5p	hsa-let-7a-5p	hsa-mir-101-3p	hsa-mir-301a-3p	hsa-mir-660-5p	hsa-mir-193a-3p	hsa-mir-369-3p	hsa-mir-421	hsa-mir-523-5p	hsa-mir-214-3p	hsa-mir-141-3p	hsa-mir-152-3p	hsa-mir-1247-5p	hsa-mir-130b-3p	hsa-mir-485-5p	hsa-mir-199a-3p	hsa-mir-7-5p	hsa-mir-183-3p	hsa-let-7i-5p	hsa-mir-324-5p	hsa-mir-129-5p	hsa-mir-365a-3p	hsa-mir-30a-5p	hsa-mir-15b-3p	hsa-mir-98-5p	hsa-mir-210-3p	hsa-mir-451a	hsa-mir-196a-5p	hsa-mir-19b-3p	hsa-mir-30c-5p	hsa-mir-106a-5p	hsa-mir-20b-5p
SK-N-AS derived nEVs	control 1	Control	Normoxia	SKNAS	SKNAS normoxia	98.63	4.54	6.42	89.18	0.3	1819.12	2.46	1365.26	27.98	5.18	4.38	0.02	445.77	1617.41	0.28	120.47	31.23	16.19	0.19	19.66	0.05	67.55	1.62	30.51	1.47	332.75	0.48	51.69	17	0.74	1512.19	115.62	3.45	12.61	194.68	1.79	67.02	29.2	2.56	102.36	790.38	585.72	2580.78	2666.24
SK-N-AS derived hEVs	case 1.1	Case	Hypoxia	SKNAS	SKNAS hypoxia	113.84	9.02	10.79	210.12	0.24	2498.47	2.85	1938.88	24.2	2.97	11.49	0.2	434.94	923.22	0.33	79.06	35.68	33.27	0.01	21.51	0.29	95.26	3.21	56.91	2.15	366.36	1.07	33.3	7.94	1.24	1510.68	198.68	10.38	8.77	313.25	1.46	72.92	286.52	2.72	57.77	1013.82	753.47	1526.78	722.1
SK-N-AS derived rEVs	case 1.2	Case	Re-Ox	SKNAS	SKNAS re-oxygenation	102.42	9.48	5.94	179.03	0.13	2191.03	5.48	1616.28	27.18	3.51	6.01	0.08	485.08	1411.11	0.3	96.76	34.92	25.86	0.17	18.5	0.23	60.79	2.03	46.78	1.33	380.75	0.69	58.44	13.35	0.71	1329.75	141.15	5.74	13.36	282.61	1.41	64.46	146.89	2.19	101.13	1115.13	752.56	2015.92	2284.82
SK-N-DZ derived nEVs	control 2	Control	Normoxia	SKNDZ	SKNDZ normoxia	22.21	14.59	31.86	1.29	0.43	417.5	92.04	1603.64	6.95	7.1	2.17	0.6	1220.22	88.52	0.14	294.72	265.72	1	0.27	112.35	0.14	21.03	1.17	19.26	0.43	2217.18	7.83	12.74	245.44	0.82	32.79	279.63	2.19	1.82	10.27	2.35	3.88	41.77	0.56	0.91	2793.87	491.67	3167.48	1054.07
SK-N-DZ derived hEVs	case 2.1	Case	Hypoxia	SKNDZ	SKNDZ hypoxia	16.4	21.34	33.48	1.27	0.16	588.32	118.16	1334.44	12	9.52	3.63	0.47	991.49	139.49	0.29	331.24	311.14	1.24	0.98	104.83	0.47	11.14	2.31	23.78	0.64	1996.65	11.05	13.08	373.19	0.76	23.72	281.72	4.88	2.46	18.69	3.15	4.95	127.04	4.56	1.36	2912.91	486.82	3331.02	2074.36
SK-N-DZ derived rEVs	case 2.2	Case	Re-Ox	SKNDZ	SKNDZ re-oxygenation	20.23	11.77	63.55	3.14	0.9	332.68	84.98	2056.65	11.79	3.8	4.56	0.26	686.52	76.99	0.56	83.06	314.18	1.75	0.07	95.52	0.59	10.26	1.7	17.12	0.35	2424.87	14.8	6.65	48.52	0.88	17.85	427.06	2.85	1.46	13.54	0.75	4.66	143.54	0.46	1.32	2476.66	605.89	4805.32	1574.11
Probe Limit of Detection	NA	NA	NA	NA	NA	4.71	4.71	4.71	4.71	4.71	4.71	4.71	4.71	4.71	4.71	4.71	4.71	4.71	4.71	4.71	4.71	4.71	4.71	4.71	4.71	4.71	4.71	4.71	4.71	4.71	4.71	4.71	4.71	4.71	4.71	4.71	4.71	4.71	4.71	4.71	4.71	4.71	4.71	4.71	4.71	4.71	4.71	4.71	4.71
[truncated: 362 more columns]
